# Supplementary material for: Identification of Cleavage Sites Proteolytically Processed by NS2B-NS3 Protease in Polyprotein of Japanese Encephalitis Virus
Source: Pathogens. 2021 Jan 21;10(2):102. doi: 10.3390/pathogens10020102 (PMC7911949; doi:10.3390/pathogens10020102)
Supplement: Supplementary file 1 [file pathogens-10-00102-s001.zip]

Archive with 3 entries (3 files):
- Supplementary Table 2 primers used(1).docx
- pathogens-1029840-supplementary-fig-1-final(1).docx
- Supplementary Table 1 Cleavage sites processed by flavivirus NS2B-NS3 proteases(1).docx
